# Supplementary material for: Effects of Carnosine Supplementation on Cognitive Outcomes in Prediabetes and Well-Controlled Type 2 Diabetes: A Randomised Placebo-Controlled Clinical Trial
Source: Pharmaceuticals (Basel). 2025 Apr 26;18(5):630. doi: 10.3390/ph18050630 (PMC12114902; doi:10.3390/ph18050630)
Supplement: Supplementary file 1 [file pharmaceuticals-18-00630-s001.zip]

Archive with 2 entries (2 files):
- Supplementary Sections.pdf
- Supplementary tables.pdf
